# Supplementary material for: Metabolic Profiling of Total Physical Activity and Sedentary Behavior in Community-Dwelling Men
Source: PLoS One. 2016 Oct 14;11(10):e0164877. doi: 10.1371/journal.pone.0164877 (PMC5065216; doi:10.1371/journal.pone.0164877)
Supplement: S1 Table — (XLSX) [file pone.0164877.s003.xlsx]

## Sheet: sT1
S1 Table. Characteristics of the replication population (n = 385)
Characteristic	TPA-Q1	(n=93)	Q2	(n=89)	Q3	(n=105)	Q4	(n=98)	P-valuec
Total physical activity (METs-h/week)a	23.6	(0-42.4)	70.1	(44.3-96.2)	133	(96.6-191.6)	270.6	(192.7-641.6)	< 0.001
Age (years)b	63.1	(7.5)	61.9	(8.7)	63.3	(7.4)	62.5	(7.7)	0.756
BMI (kg/m2)b	23.8	-3	23.4	(2.8)	23.5	(3.2)	23.4	(3.2)	0.833
Current smoking, Yes	25.8	(24/93)	25.3	(23/89)	28.6	(30/105)	35.1	(34/98)	0.115
Ex-smoker	60.2	(56/93)	58.2	(53/89)	47.6	(50/105)	46.4	(45/98)	-
Alcohol intake (g/day)b	25.6	(29.8)	35.1	(39.2)	28.9	(31.4)	33.5	(30.9)	0.101
Energy without alcohol (kcal/day)b	1801.8	(453.9)	1832.2	(409.1)	1865	(414.7)	2046.7	(484.3)	< 0.001
SBP (mmHg)b	132.8	(19.7)	136	(18.5)	131.1	(16.4)	128.7	(17.7)	0.055
DBP (mmHg)b	78.9	(11.6)	82.3	(11.5)	78.9	(10.1)	77.5	(9.2)	0.044
Hypertension1, Yes	57	(53/93)	59.3	(54/89)	41	(43/105)	48.5	(47/98)	0.022
Hypertension on medication	36.6	(34/93)	37.4	(34/89)	31.4	(33/105)	32	(31/98)	0.604
FPG (mg/dL)a	102	(80-191)	101	(70-157)	101	(83-174)	101	(64-232)	0.899
HbA1c (%)a	5.7	(4.8-9.3)	5.7	(5.2-8.2)	5.7	(4.9-8.7)	5.7	(5.1-8.7)	0.491
IGT2, Yes	25.8	(24/93)	29.7	(27/89)	28.6	(30/105)	33	(32/98)	0.716
IGT on medication	14	(13/93)	6.6	(6/89)	7.6	(8/105)	11.3	(11/98)	0.214
Triglyceride (mg/dl)a	124.6	(45-447)	122.5	(43-523)	115.7	(25-386)	119.9	(30-569)	0.404
LDL cholesterol (mg/dl)b	118.1	(35.1)	115.6	(32.4)	110.8	(30.2)	117.1	(28.2)	0.663
HDL cholesterol (mg/dl)b	60.8	(16.6)	67.1	(18.6)	64	(15.1)	64.7	(16.4)	0.067
Dyslipidemia3, Yes	51.6	(48/93)	44	(40/89)	42.9	(45/105)	48.5	(47/98)	0.594
Dyslipidemia on medication	16.1	(15/93)	8.8	(8/89)	11.4	(12/105)	16.5	(16/98)	0.341
History of coronary heart disease	2.2	(2/93)	1.1	(1/89)	1	(1/105)	2.1	(2/98)	0.86
History of cerebral vascular disorder	7.5	(7/93)	4.4	(4/89)	3.8	(4/105)	3.1	(3/98)	0.555
History of cancer	7.5	(7/93)	6.6	(6/89)	3.8	(4/105)	5.2	(5/98)	0.325
a Reported as median (range)
b Reported as mean (standard deviation)
c P-values of chi-sqare test for categorical variables, analysis of variance for continuous variables.
1 Hypertension: systolic blood pressure ≥ 140 mmHg, diastolic blood pressure ≥ 90 mmHg or on medication
2 Impaired glucose tolerance: glucose ≥ 110 mg/dL, hemoglobinA1c ≥ 6.5% or on medication
3 Dyslipidemia: triglyceride ≥ 150 mg/dL, LDL cholesterol ≥ 140 mg/dL, HDL cholesterol ≤ 40 mg/dL or on medication
