# Supplementary material for: Metabolic Profiling of Total Physical Activity and Sedentary Behavior in Community-Dwelling Men
Source: PLoS One. 2016 Oct 14;11(10):e0164877. doi: 10.1371/journal.pone.0164877 (PMC5065216; doi:10.1371/journal.pone.0164877)
Supplement: S2 Table — (XLSX) [file pone.0164877.s004.xlsx]

## Sheet: S2 Table
S2 Table. Associations between TPA and metabolite measurements.
		Original									Replication
		Unadjusted					Fully adjusted#				Unadjusted				Fully adjusted#
Metabolitea		Fold change	95%CI	p	FDR p		Fold change	95%CI	p		Fold change	95%CI	p		Fold change	95%CI	p
Ile		0.96	(0.95 - 0.98 )	2.5E-08	1.9E-06		0.97	(0.96 - 0.98 )	1.4E-05		0.98	(0.96 - 1.00 )	1.8E-02		0.98	(0.96 - 1.00 )	3.6E-02
Val		0.97	(0.96 - 0.98 )	8.0E-07	3.1E-05		0.98	(0.97 - 0.99 )	2.1E-04		0.99	(0.97 - 1.00 )	9.0E-02		0.99	(0.97 - 1.00 )	1.5E-01
Betaine		1.05	(1.03 - 1.06 )	3.7E-06	9.5E-05		1.04	(1.02 - 1.06 )	6.0E-05		1.03	(1.00 - 1.05 )	7.5E-02		1.02	(1.00 - 1.05 )	8.6E-02
Pro		0.96	(0.94 - 0.98 )	1.7E-05	3.2E-04		0.97	(0.95 - 0.99 )	9.8E-04		0.97	(0.94 - 0.99 )	2.2E-02		0.97	(0.95 - 1.00 )	7.0E-02
Ala		0.97	(0.96 - 0.98 )	8.3E-05	1.3E-03		0.97	(0.96 - 0.99 )	9.5E-04		0.97	(0.95 - 0.99 )	8.4E-03		0.97	(0.95 - 0.99 )	1.4E-02
Lactate		0.96	(0.94 - 0.98 )	1.2E-04	1.6E-03		0.97	(0.95 - 0.99 )	1.2E-03		0.98	(0.95 - 1.01 )	1.4E-01		0.98	(0.95 - 1.01 )	1.8E-01
Pipecolate		1.07	(1.03 - 1.10 )	1.6E-04	1.8E-03		1.06	(1.02 - 1.09 )	1.5E-03		1.06	(1.01 - 1.12 )	1.5E-02		1.06	(1.01 - 1.11 )	2.2E-02
Choline		1.03	(1.01 - 1.05 )	7.6E-04	7.3E-03		1.03	(1.01 - 1.04 )	1.4E-03		1.01	(0.99 - 1.03 )	3.3E-01		1.01	(0.99 - 1.03 )	2.9E-01
4-Methyl-2-oxopentanoate		0.98	(0.96 - 0.99 )	1.3E-03	1.1E-02		0.98	(0.97 - 1.00 )	1.2E-02		0.97	(0.95 - 1.00 )	1.9E-02		0.98	(0.96 - 1.00 )	4.6E-02
Glu		0.96	(0.94 - 0.98 )	2.0E-03	1.5E-02		0.97	(0.94 - 0.99 )	8.5E-03		1.00	(0.96 - 1.04 )	9.3E-01		1.00	(0.97 - 1.04 )	7.8E-01
2-Oxoisopentanoate		0.97	(0.95 - 0.99 )	4.5E-03	2.7E-02		0.97	(0.95 - 1.00 )	2.0E-02		0.99	(0.97 - 1.01 )	2.1E-01		0.99	(0.97 - 1.01 )	3.9E-01
Leu		0.98	(0.97 - 1.00 )	4.4E-03	2.7E-02		0.99	(0.98 - 1.00 )	3.5E-02		0.99	(0.98 - 1.01 )	4.0E-01		1.00	(0.98 - 1.01 )	5.9E-01
Glycerophosphorylcholine		1.03	(1.01 - 1.06 )	4.6E-03	2.7E-02		1.03	(1.01 - 1.05 )	1.5E-02		1.00	(0.97 - 1.03 )	8.6E-01		1.00	(0.97 - 1.03 )	9.6E-01
Pyruvate		0.95	(0.92 - 0.99 )	1.1E-02	5.7E-02		0.95	(0.92 - 0.99 )	9.8E-03		1.04	(0.98 - 1.10 )	2.4E-01		1.02	(0.97 - 1.09 )	4.3E-01
cis-Aconitate		0.98	(0.96 - 0.99 )	1.1E-02	5.7E-02		0.98	(0.97 - 1.00 )	6.1E-02		0.98	(0.95 - 1.01 )	1.4E-01		0.98	(0.96 - 1.01 )	2.6E-01
Malate		0.98	(0.96 - 0.99 )	1.2E-02	5.8E-02		0.98	(0.96 - 1.00 )	2.4E-02		0.96	(0.93 - 0.99 )	1.3E-02		0.96	(0.94 - 0.99 )	2.2E-02
Urate		0.93	(0.87 - 0.99 )	2.1E-02	9.4E-02		0.94	(0.88 - 1.00 )	4.5E-02		0.90	(0.82 - 0.98 )	2.2E-02		0.90	(0.82 - 0.99 )	2.8E-02
Citrate		0.97	(0.95 - 1.00 )	2.4E-02	1.0E-01		0.98	(0.96 - 1.00 )	1.2E-01		0.97	(0.94 - 1.01 )	1.4E-01		0.98	(0.95 - 1.02 )	3.2E-01
Pelargonate		1.04	(1.00 - 1.08 )	3.6E-02	1.5E-01		1.04	(1.00 - 1.08 )	4.4E-02		1.04	(0.99 - 1.09 )	1.4E-01		1.03	(0.98 - 1.08 )	2.8E-01
Azelate		1.05	(1.00 - 1.09 )	4.9E-02	1.7E-01		1.05	(1.01 - 1.10 )	3.0E-02		0.95	(0.89 - 1.01 )	1.2E-01		0.95	(0.89 - 1.02 )	1.4E-01
Gly		1.02	(1.00 - 1.03 )	5.0E-02	1.7E-01		1.02	(1.00 - 1.03 )	5.6E-02		1.00	(0.98 - 1.02 )	9.3E-01		1.00	(0.98 - 1.02 )	8.8E-01
Creatinine		0.99	(0.98 - 1.00 )	4.8E-02	1.7E-01		0.99	(0.98 - 1.00 )	2.1E-01		0.98	(0.96 - 1.00 )	2.0E-02		0.98	(0.97 - 1.00 )	4.7E-02
Uridine		0.98	(0.97 - 1.00 )	5.0E-02	1.7E-01		0.99	(0.97 - 1.00 )	1.1E-01		0.99	(0.97 - 1.01 )	4.3E-01		0.99	(0.97 - 1.01 )	3.7E-01
beta-Ala		0.98	(0.96 - 1.00 )	5.3E-02	1.7E-01		0.98	(0.96 - 1.01 )	1.3E-01		0.97	(0.94 - 0.99 )	2.0E-02		0.97	(0.94 - 0.99 )	2.2E-02
Asn		1.01	(1.00 - 1.02 )	7.0E-02	2.1E-01		1.01	(1.00 - 1.02 )	2.0E-01		0.99	(0.98 - 1.01 )	2.2E-01		0.99	(0.98 - 1.00 )	1.9E-01
Guanidinoacetate		1.02	(1.00 - 1.04 )	7.7E-02	2.3E-01		1.01	(1.00 - 1.03 )	1.4E-01		1.01	(0.98 - 1.03 )	6.5E-01		1.01	(0.98 - 1.03 )	5.6E-01
2-Hydroxybutyrate		0.98	(0.96 - 1.00 )	1.1E-01	2.6E-01		0.99	(0.96 - 1.01 )	2.9E-01		0.97	(0.93 - 1.00 )	7.4E-02		0.98	(0.94 - 1.01 )	1.9E-01
Hexanoate		1.04	(0.99 - 1.08 )	1.0E-01	2.6E-01		1.04	(0.99 - 1.08 )	1.0E-01		1.06	(0.99 - 1.13 )	1.1E-01		1.06	(0.99 - 1.14 )	1.1E-01
Isocitrate		0.96	(0.91 - 1.01 )	1.0E-01	2.6E-01		0.97	(0.92 - 1.02 )	1.9E-01		0.99	(0.92 - 1.06 )	8.0E-01		1.00	(0.93 - 1.07 )	9.9E-01
Hydroxyproline		1.02	(1.00 - 1.04 )	9.4E-02	2.6E-01		1.02	(1.00 - 1.04 )	1.1E-01		1.00	(0.97 - 1.03 )	9.2E-01		1.00	(0.97 - 1.03 )	9.4E-01
1-Methylnicotinamide		1.04	(0.99 - 1.10 )	1.1E-01	2.6E-01		1.04	(0.98 - 1.09 )	1.7E-01		0.99	(0.92 - 1.07 )	7.8E-01		1.00	(0.92 - 1.07 )	9.1E-01
alpha-Aminoadipate		0.98	(0.97 - 1.00 )	1.1E-01	2.6E-01		0.99	(0.97 - 1.01 )	3.4E-01		0.99	(0.96 - 1.02 )	4.0E-01		0.99	(0.97 - 1.02 )	5.1E-01
ADMA		1.02	(1.00 - 1.04 )	1.1E-01	2.6E-01		1.02	(1.00 - 1.05 )	8.0E-02		1.02	(0.98 - 1.07 )	2.9E-01		1.02	(0.98 - 1.06 )	4.0E-01
Urea		1.02	(0.99 - 1.05 )	1.2E-01	2.7E-01		1.03	(1.00 - 1.06 )	5.1E-02		1.01	(0.98 - 1.05 )	4.9E-01		1.01	(0.97 - 1.05 )	5.8E-01
2-Aminobutanoate		1.01	(1.00 - 1.03 )	1.3E-01	2.8E-01		1.02	(1.00 - 1.04 )	9.3E-02		0.97	(0.94 - 1.00 )	7.0E-02		0.98	(0.95 - 1.01 )	1.2E-01
2-Oxoglutarate		0.98	(0.96 - 1.01 )	1.4E-01	2.9E-01		0.98	(0.96 - 1.01 )	2.2E-01		0.99	(0.96 - 1.01 )	4.0E-01		0.99	(0.97 - 1.02 )	4.7E-01
Taurine		0.99	(0.98 - 1.00 )	1.5E-01	3.0E-01		0.99	(0.98 - 1.01 )	2.9E-01		1.01	(0.99 - 1.03 )	4.0E-01		1.01	(0.99 - 1.03 )	3.8E-01
Tyr		0.99	(0.98 - 1.00 )	1.4E-01	3.0E-01		0.99	(0.98 - 1.00 )	2.4E-01		1.00	(0.98 - 1.02 )	9.7E-01		1.00	(0.99 - 1.02 )	9.6E-01
Creatine		1.02	(0.99 - 1.05 )	1.6E-01	3.2E-01		1.01	(0.98 - 1.05 )	3.5E-01		1.02	(0.97 - 1.06 )	4.6E-01		1.01	(0.97 - 1.06 )	5.2E-01
Trimethylamine N-oxide		1.04	(0.98 - 1.10 )	1.7E-01	3.3E-01		1.04	(0.98 - 1.10 )	2.0E-01		0.95	(0.87 - 1.03 )	2.3E-01		0.94	(0.87 - 1.03 )	1.8E-01
N-Acetylaspartate		0.98	(0.94 - 1.01 )	1.9E-01	3.6E-01		0.97	(0.93 - 1.00 )	6.0E-02		0.97	(0.92 - 1.03 )	3.1E-01		0.97	(0.91 - 1.03 )	2.8E-01
Ornithine		0.99	(0.98 - 1.01 )	2.3E-01	4.2E-01		0.99	(0.98 - 1.01 )	3.6E-01		0.99	(0.97 - 1.01 )	5.0E-01		0.99	(0.97 - 1.01 )	3.9E-01
Cystine		1.01	(1.00 - 1.02 )	2.4E-01	4.3E-01		1.01	(1.00 - 1.02 )	1.4E-01		1.00	(0.98 - 1.02 )	1.0E+00		1.00	(0.99 - 1.02 )	6.4E-01
Citrulline		0.99	(0.97 - 1.01 )	2.7E-01	4.8E-01		0.99	(0.97 - 1.01 )	4.4E-01		0.97	(0.95 - 1.00 )	4.9E-02		0.98	(0.95 - 1.00 )	7.9E-02
SDMA		1.02	(0.98 - 1.06 )	2.8E-01	4.8E-01		1.02	(0.99 - 1.06 )	2.3E-01		0.99	(0.94 - 1.05 )	8.1E-01		0.99	(0.93 - 1.05 )	6.6E-01
o-Acetylcarnitine		0.97	(0.91 - 1.03 )	2.9E-01	4.8E-01		0.98	(0.91 - 1.04 )	4.9E-01		0.98	(0.89 - 1.07 )	6.3E-01		0.99	(0.90 - 1.09 )	9.1E-01
N,N-Dimethylglycine		1.01	(0.99 - 1.03 )	3.9E-01	6.2E-01		1.01	(0.99 - 1.03 )	2.9E-01		1.04	(1.00 - 1.07 )	3.8E-02		1.04	(1.00 - 1.07 )	4.6E-02
Met		1.01	(0.98 - 1.05 )	3.9E-01	6.2E-01		1.01	(0.98 - 1.04 )	5.5E-01		1.02	(0.97 - 1.07 )	4.7E-01		1.02	(0.97 - 1.07 )	4.7E-01
Phe		0.99	(0.98 - 1.01 )	3.8E-01	6.2E-01		1.00	(0.99 - 1.01 )	5.5E-01		0.99	(0.97 - 1.01 )	2.3E-01		0.99	(0.98 - 1.01 )	3.2E-01
Succinate		1.01	(0.99 - 1.02 )	5.4E-01	7.7E-01		1.01	(0.99 - 1.02 )	5.1E-01		1.00	(0.98 - 1.03 )	9.5E-01		1.00	(0.97 - 1.02 )	8.4E-01
Asp		0.99	(0.96 - 1.02 )	5.2E-01	7.7E-01		0.99	(0.95 - 1.02 )	4.6E-01		1.00	(0.95 - 1.04 )	8.3E-01		0.99	(0.95 - 1.04 )	8.0E-01
Lys		1.00	(0.99 - 1.02 )	5.3E-01	7.7E-01		1.00	(0.99 - 1.02 )	6.6E-01		1.01	(0.99 - 1.02 )	5.0E-01		1.00	(0.99 - 1.02 )	6.4E-01
His		1.00	(0.99 - 1.01 )	5.4E-01	7.7E-01		0.99	(0.98 - 1.01 )	3.3E-01		0.99	(0.98 - 1.00 )	1.3E-01		0.99	(0.98 - 1.00 )	1.5E-01
Arg		1.00	(0.98 - 1.01 )	5.2E-01	7.7E-01		1.00	(0.98 - 1.01 )	5.0E-01		1.00	(0.98 - 1.01 )	6.7E-01		1.00	(0.98 - 1.01 )	7.7E-01
Mucate		0.99	(0.96 - 1.02 )	5.7E-01	7.9E-01		0.99	(0.96 - 1.02 )	5.0E-01		1.03	(0.98 - 1.09 )	1.9E-01		1.03	(0.98 - 1.09 )	2.2E-01
Threonate		0.99	(0.98 - 1.01 )	6.2E-01	8.5E-01		1.00	(0.98 - 1.02 )	7.2E-01		1.02	(0.99 - 1.05 )	1.5E-01		1.02	(0.99 - 1.05 )	1.2E-01
Ser		1.00	(0.99 - 1.02 )	6.8E-01	9.2E-01		1.01	(0.99 - 1.02 )	4.5E-01		0.99	(0.97 - 1.01 )	4.6E-01		0.99	(0.97 - 1.02 )	5.2E-01
3-Hydroxybutyrate		0.99	(0.95 - 1.04 )	7.8E-01	9.3E-01		1.01	(0.96 - 1.05 )	7.8E-01		0.91	(0.85 - 0.98 )	7.7E-03		0.92	(0.86 - 0.99 )	1.8E-02
Isethionate		1.00	(0.98 - 1.03 )	7.9E-01	9.3E-01		1.00	(0.97 - 1.03 )	9.4E-01		1.05	(1.01 - 1.09 )	9.5E-03		1.05	(1.01 - 1.09 )	1.0E-02
5-Oxoproline		1.00	(0.98 - 1.02 )	7.5E-01	9.3E-01		1.00	(0.99 - 1.02 )	6.4E-01		0.99	(0.96 - 1.01 )	2.9E-01		0.99	(0.97 - 1.01 )	3.7E-01
Glutarate		0.99	(0.97 - 1.03 )	7.4E-01	9.3E-01		1.00	(0.97 - 1.03 )	8.6E-01		0.99	(0.94 - 1.04 )	7.0E-01		0.99	(0.94 - 1.04 )	6.0E-01
Octanoate		1.01	(0.95 - 1.06 )	7.7E-01	9.3E-01		1.00	(0.94 - 1.05 )	9.5E-01		0.95	(0.88 - 1.03 )	2.0E-01		0.94	(0.87 - 1.02 )	1.6E-01
Terephthalate		0.99	(0.94 - 1.05 )	8.1E-01	9.3E-01		0.98	(0.93 - 1.04 )	5.6E-01		0.95	(0.89 - 1.02 )	1.8E-01		0.95	(0.89 - 1.02 )	1.5E-01
Proline betaine		1.01	(0.96 - 1.07 )	7.3E-01	9.3E-01		1.02	(0.96 - 1.08 )	5.8E-01		1.01	(0.93 - 1.09 )	8.3E-01		1.02	(0.94 - 1.10 )	6.7E-01
Gln		1.00	(0.99 - 1.01 )	7.9E-01	9.3E-01		1.00	(0.99 - 1.01 )	9.5E-01		0.99	(0.98 - 1.00 )	1.9E-01		0.99	(0.98 - 1.01 )	2.9E-01
Carnitine		1.00	(0.99 - 1.01 )	8.0E-01	9.3E-01		1.00	(0.98 - 1.01 )	6.4E-01		0.99	(0.97 - 1.01 )	2.8E-01		0.99	(0.97 - 1.01 )	3.5E-01
Kynurenine		1.00	(0.97 - 1.02 )	7.9E-01	9.3E-01		1.00	(0.98 - 1.03 )	8.9E-01		1.00	(0.97 - 1.04 )	8.1E-01		1.00	(0.97 - 1.04 )	9.3E-01
Sarcosine		1.00	(0.97 - 1.04 )	8.2E-01	9.3E-01		1.00	(0.96 - 1.03 )	7.8E-01		1.02	(0.96 - 1.08 )	5.3E-01		1.01	(0.96 - 1.07 )	7.2E-01
gamma-Butyrobetaine		1.00	(0.98 - 1.02 )	8.6E-01	9.4E-01		1.00	(0.98 - 1.02 )	9.5E-01		0.98	(0.95 - 1.00 )	5.7E-02		0.98	(0.95 - 1.00 )	8.6E-02
CSSG		1.00	(0.97 - 1.03 )	8.5E-01	9.4E-01		1.01	(0.98 - 1.04 )	5.6E-01		0.95	(0.90 - 1.01 )	1.2E-01		0.95	(0.90 - 1.00 )	7.4E-02
2-Hydroxypentanoate		1.00	(0.94 - 1.06 )	9.6E-01	9.8E-01		0.99	(0.94 - 1.05 )	8.0E-01		0.97	(0.89 - 1.06 )	4.9E-01		0.97	(0.90 - 1.06 )	5.5E-01
Thr		1.00	(0.99 - 1.01 )	9.4E-01	9.8E-01		1.00	(0.98 - 1.01 )	8.1E-01		0.99	(0.97 - 1.01 )	2.9E-01		0.99	(0.97 - 1.01 )	3.9E-01
3-Methylhistidine		1.00	(0.97 - 1.04 )	9.6E-01	9.8E-01		1.01	(0.97 - 1.04 )	6.3E-01		1.01	(0.97 - 1.06 )	6.3E-01		1.01	(0.96 - 1.06 )	7.2E-01
Indole-3-acetate		1.00	(0.95 - 1.05 )	9.2E-01	9.8E-01		0.99	(0.94 - 1.05 )	7.2E-01		1.11	(1.02 - 1.20 )	1.3E-02		1.09	(1.01 - 1.19 )	3.3E-02
Trp		1.00	(0.99 - 1.01 )	9.4E-01	9.8E-01		1.00	(0.99 - 1.01 )	7.8E-01		1.00	(0.98 - 1.02 )	9.6E-01		1.00	(0.98 - 1.02 )	9.3E-01
3-Indoxyl sulfate		1.00	(0.94 - 1.06 )	9.9E-01	9.9E-01		1.00	(0.94 - 1.07 )	9.0E-01		1.02	(0.93 - 1.13 )	6.3E-01		1.01	(0.92 - 1.12 )	7.9E-01
3-Aminoisobutyrate		1.00	(0.96 - 1.04 )	9.8E-01	9.9E-01		1.00	(0.96 - 1.05 )	9.0E-01		0.97	(0.91 - 1.03 )	3.6E-01		0.98	(0.92 - 1.04 )	4.8E-01
HDL-cholesterol		1.04	(1.02 - 1.05 )	5.5E-07			1.03	(1.01 - 1.04 )	2.1E-04		1.02	(0.99 - 1.04 )	1.8E-01		1.01	(0.99 - 1.04 )	2.5E-01
Triglyceride		0.95	(0.92 - 0.98 )	6.5E-04			0.95	(0.92 - 0.98 )	3.6E-03		0.97	(0.93 - 1.02 )	2.7E-01		0.98	(0.93 - 1.02 )	2.8E-01
aAll metabolites were log-transformed.
#Adjusted for age, BMI, smoking (never/former/current), current alcohol drinker (yes/no), and energy intake (high/low).
