# Supplementary material for: Metabolic Profiling of Total Physical Activity and Sedentary Behavior in Community-Dwelling Men
Source: PLoS One. 2016 Oct 14;11(10):e0164877. doi: 10.1371/journal.pone.0164877 (PMC5065216; doi:10.1371/journal.pone.0164877)
Supplement: S3 Table — (XLSX) [file pone.0164877.s005.xlsx]

## Sheet: S3 Table
S3 Table. Associations between sedentary behavior level and metabolite measurements.
		Original									Replication
		Unadjusted					Fully adjusted#				Unadjusted				Fully adjusted#
Metabolitea		Fold change	95%CI	p	FDR p		Fold change	95%CI	p		Fold change	95%CI	p		Fold change	95%CI	p
Ile		0.95	(0.93 - 0.98 )	1.2E-04	7.7E-04		0.96	(0.94 - 0.98 )	5.4E-04		0.94	(0.90 - 0.97 )	7.6E-04		0.94	(0.91 - 0.97 )	7.2E-04
Val		0.97	(0.95 - 0.99 )	5.5E-04	2.4E-03		0.97	(0.95 - 0.99 )	2.2E-03		0.95	(0.92 - 0.98 )	1.2E-03		0.95	(0.93 - 0.98 )	1.2E-03
Betaine		1.06	(1.02 - 1.09 )	1.0E-03	3.3E-03		1.05	(1.02 - 1.09 )	2.0E-03		1.01	(0.96 - 1.06 )	7.5E-01		1.01	(0.96 - 1.06 )	6.7E-01
Pro		0.96	(0.93 - 0.99 )	1.8E-02	3.0E-02		0.97	(0.94 - 1.00 )	6.1E-02		0.92	(0.88 - 0.97 )	3.7E-03		0.93	(0.88 - 0.98 )	3.9E-03
Ala		0.96	(0.94 - 0.99 )	5.9E-03	1.3E-02		0.97	(0.94 - 0.99 )	1.5E-02		0.91	(0.88 - 0.95 )	1.4E-05		0.92	(0.88 - 0.95 )	7.1E-06
Lactate		0.97	(0.94 - 1.00 )	7.0E-02	9.1E-02		0.97	(0.94 - 1.01 )	1.1E-01		0.97	(0.92 - 1.02 )	2.2E-01		0.97	(0.92 - 1.02 )	2.4E-01
Pipecolate		1.03	(0.97 - 1.09 )	4.1E-01	4.1E-01		1.02	(0.96 - 1.08 )	5.3E-01		1.04	(0.95 - 1.14 )	4.3E-01		1.04	(0.95 - 1.13 )	4.0E-01
Choline		1.03	(1.00 - 1.06 )	8.9E-02	1.1E-01		1.02	(1.00 - 1.05 )	1.0E-01		0.99	(0.95 - 1.03 )	6.3E-01		0.99	(0.95 - 1.03 )	7.1E-01
4-Methyl-2-oxopentanoate		0.95	(0.92 - 0.97 )	8.0E-05	7.7E-04		0.95	(0.93 - 0.98 )	1.6E-04		0.98	(0.94 - 1.02 )	2.8E-01		0.98	(0.94 - 1.01 )	2.3E-01
Glu		0.95	(0.91 - 1.00 )	5.1E-02	7.3E-02		0.97	(0.92 - 1.01 )	1.2E-01		0.95	(0.89 - 1.02 )	1.8E-01		0.96	(0.90 - 1.02 )	1.6E-01
2-Oxoisopentanoate		0.95	(0.92 - 0.99 )	1.6E-02	3.0E-02		0.96	(0.92 - 0.99 )	1.9E-02		0.97	(0.94 - 1.01 )	2.1E-01		0.98	(0.94 - 1.02 )	2.5E-01
Leu		0.97	(0.95 - 0.99 )	1.8E-03	4.7E-03		0.97	(0.96 - 0.99 )	4.6E-03		0.95	(0.92 - 0.98 )	2.4E-03		0.95	(0.93 - 0.98 )	1.7E-03
Glycerophosphorylcholine		1.03	(0.98 - 1.07 )	2.2E-01	2.4E-01		1.02	(0.98 - 1.06 )	3.0E-01		1.04	(0.99 - 1.10 )	1.2E-01		1.04	(0.99 - 1.10 )	1.6E-01
HDL-cholesterol		1.01	(0.99 - 1.04 )	3.0E-01			1.00	(0.98 - 1.03 )	7.9E-01		1.06	(1.02 - 1.11 )	5.1E-03		1.06	(1.02 - 1.10 )	3.5E-03
Triglyceride		0.92	(0.87 - 0.98 )	5.7E-03			0.94	(0.88 - 0.99 )	1.8E-02		0.89	(0.82 - 0.97 )	9.2E-03		0.88	(0.82 - 0.96 )	3.0E-03
aAll metabolites were log-transformed.
#Adjusted for age, BMI, smoking (never/former/current), current alcohol drinker (yes/no), and energy intake (high/low).
